# Supplementary material for: Identification of candidate single-nucleotide polymorphisms (SNPs) and genes associated with sugarcane leaf scald disease
Source: Sci Rep. 2024 Jul 13;14:16214. doi: 10.1038/s41598-024-67059-w (PMC11246479; doi:10.1038/s41598-024-67059-w)
Supplement: Supplementary file 7 — Supplementary Tables. [file 41598_2024_67059_MOESM7_ESM.xls]

## Sheet: Supplementary Table 1
Supplementary Table 1. List of disease severity of leaf scald evaluated over three environments.
Genotype	Origin	Parental origin group	2021-IC	2021-DI	2022-IC	2022-DI	GH-IC	GH-DI
62042	Guangxi	Group I	17.95	7.69	2.94	0.88	2.94	0.88
961257	Guangxi	Group I	2.99	0.90	1.09	0.22	1.09	0.22
00110K	Guangxi	Group I	3.60	0.97	3.20	0.87	3.26	0.87
011372K	Guangxi	Group I	0.00	0.00	1.79	0.89	2.83	1.70
10-156	Guangxi	Group II	8.50	2.67	5.50	1.50	7.50	1.50
10-169	Guangxi	Group II	0.00	0.00	0.00	0.00	0.00	0.00
10-26	Guangxi	Group II	8.00	4.00	8.00	4.00	8.00	4.00
1-102	Guangxi	Group III	9.00	3.33	5.14	1.88	7.14	2.00
1-104	Guangxi	Group II	4.66	2.33	2.03	0.66	3.03	0.91
11-117	Guangxi	Group II	0.00	0.00	0.00	0.00	0.00	0.00
11-143	Guangxi	Group II	0.00	0.00	5.71	2.00	5.71	2.00
1-115	Guangxi	Group III	0.00	0.00	3.92	1.57	3.26	1.74
11-156	Guangxi	Group II	0.00	0.00	0.00	0.00	0.00	0.00
1-125	Guangxi	Group III	0.00	0.00	0.00	0.00	0.00	0.00
11-26	Guangxi	Group II	2.00	0.66	1.66	0.20	1.85	0.37
1-130	Guangxi	Group II	0.00	0.00	0.00	0.00	0.00	0.00
11-39	Guangxi	Group II	9.68	3.23	2.86	0.57	2.86	0.57
1-143	Guangxi	Group II	4.00	1.84	3.20	1.35	3.85	1.54
11-52	Guangxi	Group II	5.40	3.60	0.00	0.00	5.00	3.00
11-65	Guangxi	Group II	3.60	1.33	3.00	0.88	3.33	1.00
1-17	Guangxi	Group III	6.98	2.33	2.38	0.95	2.38	0.95
11-91	Guangxi	Group II	0.00	0.00	10.00	3.66	14.81	6.67
1-208	Guangxi	Group II	0.00	0.00	0.00	0.00	0.00	0.00
12-127	Guangxi	Group II	7.40	1.65	5.67	1.11	6.67	1.33
12-130	Guangxi	Group II	6.66	3.66	6.00	3.20	6.00	3.20
1-26	Guangxi	Group II	4.80	2.78	3.66	2.40	4.00	2.40
13-158	Guangxi	Group II	0.00	0.00	4.17	3.75	6.25	3.75
13-92	Guangxi	Group II	6.76	1.88	4.00	1.27	4.76	1.27
14-103	Guangxi	Group II	0.00	0.00	0.00	0.00	0.00	0.00
14-13	Guangxi	Group II	3.17	1.81	2.00	1.33	2.17	1.74
14-155	Guangxi	Group II	3.70	1.90	3.10	1.61	3.23	1.61
14-39	Guangxi	Group II	0.00	0.00	8.90	3.66	10.00	4.57
14-52	Guangxi	Group II	5.92	2.66	4.80	2.30	4.92	2.30
14-65	Guangxi	Group II	2.25	1.33	1.25	0.25	1.25	0.25
15-1	Guangxi	Group II	0.00	0.00	3.23	0.65	3.23	0.65
15-116	Guangxi	Group II	12.35	6.87	6.66	4.66	10.00	5.14
15-13	Guangxi	Group II	0.00	0.00	1.20	1.50	5.17	2.76
1-52	Guangxi	Group II	6.40	1.33	3.29	0.66	4.29	0.86
15-65	Guangxi	Group II	6.84	1.78	4.80	1.34	4.84	1.61
1-58	Guangxi	Group III	2.45	1.33	1.33	0.80	1.45	0.87
1-59	Guangxi	Group III	6.98	2.79	4.35	2.79	4.35	2.90
1-62	Guangxi	Group III	8.57	5.14	4.23	2.54	4.23	2.54
1-72	Guangxi	Group III	11.87	8.47	8.00	5.67	10.00	6.00
1-77	Guangxi	Group III	6.12	2.50	4.38	2.42	5.00	2.50
1-83	Guangxi	Group III	6.12	3.27	2.63	1.58	2.63	1.58
1-87	Guangxi	Group III	1.67	1.00	1.33	0.85	1.41	0.85
1-92	Guangxi	Group III	3.66	2.33	2.39	1.66	3.39	2.03
2-105	Guangxi	Group III	2.53	0.76	2.38	0.48	2.44	1.22
2-129	Guangxi	Group III	5.80	2.90	4.71	2.29	5.71	2.29
2-13	Guangxi	Group II	2.89	1.00	1.60	0.66	1.89	0.75
2-130	Guangxi	Group II	5.36	3.21	5.26	2.81	5.26	2.81
2-156	Guangxi	Group II	1.80	0.87	1.54	0.31	1.54	0.31
2-162	Guangxi	Group III	4.41	2.20	2.41	1.20	2.41	1.20
2-2	Guangxi	Group II	3.86	2.20	2.86	1.33	2.86	1.43
2-208	Guangxi	Group II	7.10	3.00	5.56	1.11	5.56	1.11
23-121	Guangxi	Group III	3.08	0.66	2.08	0.42	2.08	0.42
23-166	Guangxi	Group III	0.00	0.00	5.43	2.83	6.90	4.48
2-34	Guangxi	Group III	2.67	1.66	1.33	0.99	1.67	1.00
2-39	Guangxi	Group II	2.50	1.50	1.00	0.66	2.50	1.50
2-60	Guangxi	Group III	6.70	2.67	3.33	1.33	5.00	1.67
2-65	Guangxi	Group II	4.25	2.33	3.00	1.88	3.75	2.00
2-86	Guangxi	Group III	4.35	2.03	4.17	1.50	7.94	1.50
2-91	Guangxi	Group II	12.00	6.67	8.00	3.67	10.00	4.67
3-128	Guangxi	Group III	6.13	3.56	3.13	1.33	5.13	2.56
3-143	Guangxi	Group III	6.88	3.97	3.88	1.66	5.88	3.06
3-152	Guangxi	Group III	4.85	1.66	2.85	1.05	3.85	1.15
3-69	Guangxi	Group III	3.57	2.14	1.69	0.68	1.69	0.68
3-77	Guangxi	Group III	3.90	1.56	3.08	0.62	3.08	0.62
3-92	Guangxi	Group III	6.67	3.67	5.88	1.18	6.67	3.67
3-93	Guangxi	Group III	5.41	2.65	3.67	2.65	4.41	2.65
4-104	Guangxi	Group II	6.67	3.00	4.67	2.00	6.67	3.00
4-111	Guangxi	Group III	5.28	1.89	3.24	1.21	4.29	1.71
4-117	Guangxi	Group II	0.00	0.00	10.00	5.00	14.29	9.29
4-122	Guangxi	Group III	2.53	2.03	2.00	1.53	2.53	2.03
4-157	Guangxi	Group III	5.58	3.44	3.88	1.84	4.88	2.44
4-16	Guangxi	Group III	0.00	0.00	8.75	4.50	8.75	4.50
4-169	Guangxi	Group II	0.00	0.00	0.00	0.00	0.00	0.00
4-184	Guangxi	Group III	6.15	3.08	7.14	2.86	3.70	0.74
4-195	Guangxi	Group II	3.45	1.68	1.16	1.33	3.45	1.38
4-26	Guangxi	Group II	0.00	0.00	1.16	0.93	1.16	0.93
4-35	Guangxi	Group III	11.96	6.30	5.95	3.78	10.20	6.94
4-65	Guangxi	Group II	0.00	0.00	6.50	3.75	7.50	3.75
4-91	Guangxi	Group II	8.33	4.00	7.50	4.00	8.33	4.00
4-96	Guangxi	Group III	0.00	0.00	0.00	0.00	0.00	0.00
5-103	Guangxi	Group III	0.00	0.00	0.00	0.00	0.00	0.00
5-11	Guangxi	Group III	10.05	5.51	0.00	0.00	12.05	6.51
5-13	Guangxi	Group II	0.00	0.00	0.00	0.00	0.00	0.00
5-130	Guangxi	Group II	0.00	0.00	1.82	0.65	2.82	0.85
5-148	Guangxi	Group III	3.33	1.30	0.00	0.00	2.00	0.40
5-182	Guangxi	Group II	0.00	0.00	0.00	0.00	0.00	0.00
5-77	Guangxi	Group II	2.69	1.66	0.00	0.00	1.69	1.36
6-3	Guangxi	Group III	8.38	3.66	5.38	2.11	6.38	2.98
6-75	Guangxi	Group III	1.32	0.79	0.00	0.00	1.32	0.79
7-104	Guangxi	Group II	6.00	2.67	5.00	1.67	5.00	1.67
7-118	Guangxi	Group II	9.77	4.30	6.66	2.16	8.77	3.16
7-13	Guangxi	Group II	0.00	0.00	0.00	0.00	0.00	0.00
7-188	Guangxi	Group III	6.41	3.66	3.41	2.24	5.41	3.24
7-39	Guangxi	Group II	2.88	0.99	0.00	0.00	1.96	0.78
8-1	Guangxi	Group II	7.28	3.64	4.20	2.00	6.25	3.00
8-120	Guangxi	Group III	1.88	0.66	1.22	0.31	1.54	0.31
8-143	Guangxi	Group II	4.00	1.33	2.75	0.75	3.75	0.75
8-156	Guangxi	Group II	3.13	0.97	2.00	0.43	2.13	0.43
8-182	Guangxi	Group II	3.00	0.66	1.82	0.37	2.00	0.40
8-40	Guangxi	Group III	1.88	1.66	1.20	0.99	1.45	1.16
8-52	Guangxi	Group II	7.90	3.66	5.78	1.88	6.78	2.37
8-78	Guangxi	Group II	0.00	0.00	0.00	0.00	0.00	0.00
8-91	Guangxi	Group II	0.00	0.00	0.00	0.00	0.00	0.00
97-2730	Guangxi	Group I	0.00	0.00	14.29	4.29	3.70	1.48
CP72-1210	USA	Group I	0.00	0.00	1.22	0.24	1.22	0.24
CP81-1254	USA	Group I	4.65	1.40	4.55	1.40	5.88	2.94
CP85-1308	USA	Group I	0.00	0.00	0.00	0.00	0.00	0.00
CP89-2143	USA	Group I	0.00	0.00	4.60	1.50	5.00	1.50
CP94-1100	USA	Group I	8.25	6.66	4.25	3.50	6.25	3.50
CP94-1340	USA	Group I	0.00	0.00	0.00	0.00	0.00	0.00
CP96-1602	USA	Group I	20.00	12.00	16.00	10.66	20.00	12.00
CT89-103	Sichuan	Group I	0.00	0.00	1.96	2.16	1.96	2.16
FN04-1027	Fujian	Group I	0.00	0.00	1.28	0.77	3.70	1.48
FN07-2020	Fujian	Group I	0.00	0.00	0.00	0.00	0.00	0.00
FN09-6201	Fujian	Group I	0.00	0.00	4.17	2.50	4.17	2.50
FN10-0574	Fujian	Group I	4.48	2.39	2.82	1.13	5.21	2.50
FN11-2907	Fujian	Group I	0.00	0.00	1.47	0.88	1.47	0.88
FN40	Fujian	Group I	0.00	0.00	4.84	1.61	4.84	1.61
FN94-0744	Fujian	Group I	0.00	0.00	2.56	1.28	2.56	1.28
FR99-49	Guangxi	Group I	5.75	3.66	1.75	1.00	3.75	1.75
GT02-1156	Guangxi	Group I	0.00	0.00	6.67	2.67	6.67	2.67
GT02-390	Guangxi	Group I	0.00	0.00	6.25	1.50	6.25	1.50
GT02-467	Guangxi	Group I	12.00	8.64	6.67	2.66	10.00	4.00
GT02-619	Guangxi	Group I	0.00	0.00	0.00	0.00	0.00	0.00
GT02-761	Guangxi	Group I	0.00	0.00	3.33	1.33	3.33	1.33
GT03-2309	Guangxi	Group I	0.00	0.00	5.69	1.54	7.69	1.54
GT04-1001	Guangxi	Group I	4.55	2.85	2.33	1.33	3.33	2.00
GT04-1007	Guangxi	Group I	2.38	0.48	4.76	2.38	2.38	1.43
GT04-1045	Guangxi	Group I	0.00	0.00	7.02	3.51	1.96	0.98
GT05-322	Guangxi	Group I	3.60	1.26	2.70	0.54	2.70	0.54
GT05-375	Guangxi	Group I	8.67	3.66	4.25	1.33	6.67	2.33
GT07-713	Guangxi	Group I	0.00	0.00	8.33	1.67	12.50	2.50
GT08-278	Guangxi	Group I	0.00	0.00	2.94	0.88	4.11	1.10
GT08-297	Guangxi	Group I	0.00	0.00	8.29	2.10	14.29	2.86
GT09-03	Guangxi	Group I	0.00	0.00	3.92	1.57	3.28	0.98
GT11-1076	Guangxi	Group I	0.00	0.00	0.00	0.00	0.00	0.00
GT13-386	Guangxi	Group I	0.00	0.00	0.00	0.00	0.00	0.00
GT73-167	Guangxi	Group I	0.00	0.00	0.00	0.00	0.00	0.00
GT94-119	Guangxi	Group I	0.00	0.00	0.00	0.00	0.00	0.00
GUC41	Guangxi	Group I	0.00	0.00	2.22	2.69	3.85	2.69
GUC45	Guangxi	Group I	21.43	2.86	4.76	2.86	15.38	3.08
GUC46	Guangxi	Group I	0.00	0.00	1.41	1.04	3.90	1.04
HoCP91-555	USA	Group I	4.70	1.33	2.70	1.00	3.70	1.11
HoCP95-988	USA	Group I	0.00	0.00	2.40	1.50	5.00	1.50
HZ28	Hainan	Group I	0.00	0.00	0.00	0.00	0.00	0.00
LC09-15	Guangxi	Group I	0.00	0.00	0.00	0.00	0.00	0.00
LC09-19	Guangxi	Group I	0.00	0.00	3.70	1.48	3.70	1.48
MT11-610	Fujian	Group I	0.00	0.00	0.00	0.00	0.00	0.00
MT12-1404	Fujian	Group I	0.00	0.00	0.00	0.00	0.00	0.00
Q202	Australia	Group I	2.33	0.85	1.08	0.23	1.16	0.23
ROC1	Taiwan, China	Group I	0.00	0.00	6.70	4.62	7.69	4.62
ROC11	Taiwan, China	Group I	0.00	0.00	4.08	1.22	4.08	1.22
ROC22	Taiwan, China	Group I	4.17	2.42	4.17	1.88	6.25	1.88
ROC25	Taiwan, China	Group I	16.67	3.33	3.90	3.33	11.11	4.44
ROC26	Taiwan, China	Group I	0.00	0.00	0.00	0.00	0.00	0.00
YG16	Guangdong	Group I	4.00	2.66	3.60	2.13	3.77	2.26
YG24	Guangdong	Group I	4.23	2.66	3.60	1.96	3.92	1.96
YT89-240	Guangdong	Group I	3.53	1.65	0.00	0.00	3.53	1.65
YT91-976	Guangdong	Group I	0.00	0.00	0.00	0.00	0.00	0.00
YT94-128	Guangdong	Group I	3.50	0.66	1.20	0.29	1.43	0.29
YT96-86	Guangdong	Group I	12.50	2.50	2.22	0.44	2.22	0.44
YZ11-1074	Yunnan	Group I	4.85	2.33	2.85	1.33	3.85	1.54
YZ89-7	Yunnan	Group I	0.00	0.00	11.28	3.08	15.38	3.08
YZ99-596	Yunnan	Group I	0.00	0.00	0.00	0.00	0.00	0.00
ZT1202	Guangxi	Group I	0.00	0.00	0.00	0.00	0.00	0.00
ZZ1	Guangxi	Group III	0.00	0.00	0.00	0.00	0.00	0.00
Note：IC means disease incidence; DI means disease index; GH short for greenhouse experiment; Group I：Diversity panel; Group II：ROC22×CT103; Group III：ROC25×YZ89-7;the values of three environments represent mean values of phenotypic data over the 3 replicates.

## Sheet: Supplementary Table 2
Supplementary Table 2. Analysis of variance for leaf scald in 170 sugarcane genotypes.
Environment	Source of variation	Df	Sum Sq	Mean Sq	F value	Pr (>F)
2021-2022	Disease incidence (IC)
	Genotypes	169	1666.7	9.9	2.706	< 2e-16 ***
	Year	1	4.4	4.4	1.218	< 2e-16 ***
	Rep	2	1751.3	875.6	240.25	0.27
	Genotypes:Year	169	693.9	4.1	1.126	0.0155
	Residuals	678	2471.1	3.6
	Disease index (DI)
	Genotypes	169	566.8	3.35	4.16	< 2e-16 ***
	Year	1	2.9	2.87	3.57	< 2e-16 ***
	Rep	2	298.4	149.22	185.25	0.06
	Genotypes:Year	169	166.8	0.99	1.225	< 2e-16 ***
	Residuals	678	546.1	0.81
GH	Disease incidence (IC)
	Genotypes	169	1621.6	9.6	3.582	< 2e-16 ***
	Rep	2	730.7	365.3	136.39	0.0142*
	Residuals	338	905.3	2.7
	Disease index (DI)
	Genotypes	169	504.4	2.98	6.14	< 2e-16 ***
	Rep	2	70.7	35.33	72.65	0.465
	Residuals	338	164.3	0.49

## Sheet: Supplementary Table 3
Supplementary Table 3. The final trait values for the GWAS
Genotype	2021IC	2021DI	2022IC	2022DI	ZRICBLUP	ZRDIBLUP	GHIC	GHDI
62042	1.69944	1.15454	1.87647	1.37904	1.75402	1.24689	0.171477	0.0968554
961257	1.19339	0.726337	1.24658	0.826269	1.21993	0.783981	0.104404	0.0684867
00110K	1.1175	0.615472	1.1281	0.664696	1.12995	0.658541	0.180571	0.0965791
011372K	0.873953	0.538007	0.840144	0.540506	0.888757	0.568047	0.168237	0.130387
10-156	1.544	0.953963	1.5873	1.03064	1.54257	0.984112	0.27399	0.122477
10-169	0.735974	0.385808	0.741936	0.453576	0.784302	0.466105	0	0
10-26	1.63055	1.2283	1.68986	1.33676	1.63166	1.25818	0.282994	0.200027
1-102	1.64953	1.14957	1.68348	1.19595	1.63743	1.15346	0.267322	0.141426
1-104	1.23257	0.838192	1.29067	0.961451	1.25857	0.898953	0.174082	0.0976706
11-117	0.735974	0.385808	0.741936	0.453576	0.784302	0.466105	0	0
11-143	1.21855	0.797907	1.09943	0.709763	1.16469	0.763008	0.239021	0.141426
1-115	1.10656	0.737916	1.0134	0.668873	1.07323	0.716391	0.180571	0.131912
11-156	0.735974	0.385808	0.741936	0.453576	0.784302	0.466105	0	0
1-125	0.735974	0.385808	0.741936	0.453576	0.784302	0.466105	0	0
11-26	1.13814	0.625563	1.12835	0.684759	1.13957	0.672357	0.136019	0.0779923
1-130	0.735974	0.385808	0.741936	0.453576	0.784302	0.466105	0	0
11-39	1.45244	0.859245	1.50344	0.940411	1.46031	0.897847	0.169127	0.0868902
1-143	1.2971	0.924662	1.26514	0.904597	1.27647	0.910844	0.196238	0.124099
11-52	1.00411	0.703178	1.10419	0.878713	1.06804	0.800484	0.223653	0.173218
11-65	1.10636	0.644154	1.12041	0.706691	1.1213	0.690795	0.1825	0.100001
1-17	1.19983	0.722458	1.27309	0.81453	1.23543	0.776577	0.15428	0.0987266
11-91	1.33493	0.851576	1.19002	0.746926	1.26099	0.805251	0.385547	0.258359
1-208	0.735974	0.385808	0.741936	0.453576	0.784302	0.466105	0	0
12-127	1.37243	0.694142	1.39902	0.756195	1.37389	0.736135	0.258359	0.115327
12-130	1.36397	1.00183	1.37622	1.04344	1.35925	1.01207	0.245023	0.178901
1-26	1.18723	0.890658	1.20873	0.934593	1.19934	0.90917	0.200027	0.154927
13-158	1.02869	0.859702	0.954456	0.752407	1.01052	0.811605	0.250082	0.193672
13-92	1.27326	0.727381	1.3166	0.789541	1.28938	0.766662	0.218215	0.112696
14-103	0.735974	0.385808	0.741936	0.453576	0.784302	0.466105	0	0
14-13	1.09501	0.815389	1.10025	0.836248	1.10681	0.828303	0.147315	0.131912
14-155	1.19153	0.857554	1.18246	0.866742	1.18914	0.86195	0.179738	0.126889
14-39	1.38887	0.983442	1.2323	0.839896	1.30595	0.910662	0.316492	0.213813
14-52	1.36573	0.976639	1.36023	0.97958	1.35261	0.970122	0.221856	0.151664
14-65	0.995544	0.592397	1.00349	0.678499	1.01712	0.655243	0.111805	0.0707108
15-1	1.05864	0.574936	0.97719	0.563301	1.03461	0.594514	0.179738	0.0897906
15-116	1.63952	1.34712	1.68362	1.37879	1.63283	1.33347	0.316492	0.226766
15-13	0.736043	0.385954	0.742034	0.453779	0.784375	0.466253	0.227427	0.166143
1-52	1.36206	0.73569	1.41456	0.812403	1.37648	0.781297	0.207155	0.0963003
15-65	1.45695	0.873135	1.48972	0.925633	1.45588	0.896938	0.220043	0.126889
1-58	1.06281	0.758946	1.09316	0.825354	1.08888	0.797756	0.120418	0.0965791
1-59	1.43895	1.09228	1.48086	1.11802	1.44335	1.08954	0.208599	0.170306
1-62	1.48537	1.18956	1.54937	1.29045	1.4974	1.2178	0.2057	0.159382
1-72	1.74735	1.53931	1.79471	1.61864	1.73611	1.53935	0.316492	0.245023
1-77	1.41093	1.04077	1.44056	1.07071	1.41131	1.04306	0.223653	0.158122
1-83	1.31348	0.999868	1.37478	1.09141	1.33535	1.03441	0.162182	0.125701
1-87	1.01983	0.736097	1.03281	0.782752	1.04155	0.767293	0.118745	0.0960191
1-92	1.19905	0.950263	1.22719	1.00735	1.21338	0.971162	0.184137	0.142483
2-105	1.14652	0.642829	1.1535	0.705625	1.155	0.689715	0.156213	0.110455
2-129	1.4168	1.0514	1.4365	1.10008	1.41211	1.06204	0.239021	0.151334
2-13	1.10677	0.703495	1.13891	0.76424	1.13008	0.744073	0.137481	0.0930611
2-130	1.42935	1.1169	1.43394	1.15543	1.41676	1.11886	0.2294	0.167642
2-156	1.04502	0.619413	1.05558	0.704782	1.06345	0.679286	0.124099	0.0746176
2-162	1.23233	0.885699	1.27265	0.962107	1.24994	0.920181	0.155249	0.109546
2-2	1.23811	0.902189	1.26008	0.971411	1.24669	0.932083	0.169127	0.119585
2-208	1.50249	0.928421	1.52707	1.03633	1.4947	0.975505	0.235857	0.105358
23-121	1.15147	0.618116	1.17586	0.68062	1.16765	0.667188	0.144227	0.0805033
23-166	1.20207	0.897667	1.08674	0.779173	1.15117	0.841857	0.262783	0.211696
2-34	1.0742	0.816128	1.109	0.884211	1.1014	0.851449	0.129231	0.100001
2-39	1.037	0.751211	1.07762	0.835357	1.07003	0.79919	0.158122	0.122477
2-60	1.37503	0.933929	1.43086	1.01939	1.39018	0.969637	0.223653	0.129231
2-65	1.26295	0.974737	1.28874	1.02152	1.27153	0.989132	0.193672	0.141426
2-86	1.33492	0.911156	1.34121	0.965082	1.32937	0.93308	0.281928	0.122477
2-91	1.75083	1.34348	1.79957	1.44099	1.74005	1.362	0.316492	0.216141
3-128	1.34318	0.989208	1.39491	1.10153	1.35849	1.03463	0.226545	0.160009
3-143	1.41111	1.0483	1.45959	1.15579	1.42042	1.08777	0.242557	0.174942
3-152	1.27787	0.824728	1.31618	0.889067	1.29129	0.857623	0.196238	0.107239
3-69	1.14585	0.807878	1.18828	0.915115	1.17091	0.862882	0.130003	0.0908092
3-77	1.25347	0.749817	1.27184	0.83953	1.25925	0.800612	0.175513	0.0887361
3-92	1.5037	0.978428	1.51777	1.10166	1.49087	1.02993	0.258359	0.191594
3-93	1.34712	1.07148	1.37862	1.0977	1.35259	1.07018	0.210034	0.162798
4-104	1.4447	1.02827	1.47725	1.09234	1.4443	1.04771	0.258359	0.173218
4-111	1.31777	0.864412	1.35515	0.92857	1.328	0.894421	0.207155	0.13077
4-117	1.44185	1.10367	1.2741	0.926667	1.35035	1.00847	0.37867	0.305015
4-122	1.05674	0.831138	1.09204	0.919953	1.08562	0.875438	0.159068	0.142483
4-157	1.36783	1.04387	1.44996	1.20409	1.39604	1.1099	0.220951	0.156213
4-16	1.27534	0.925901	1.14348	0.798985	1.21153	0.86438	0.295993	0.212168
4-169	1.27534	0.925901	1.14348	0.798985	1.21153	0.86438	0.295993	0.212168
4-184	1.71236	1.29475	1.70053	1.32442	1.675	1.28282	0.192376	0.0927493
4-195	1.06255	0.72742	1.17999	0.910479	1.12994	0.826603	0.18576	0.117475
4-26	0.82788	0.543401	0.806744	0.543354	0.853304	0.571681	0.107705	0.0982029
4-35	1.68344	1.33433	1.81494	1.50594	1.7165	1.39016	0.319652	0.263545
4-65	1.16064	0.859733	1.05478	0.752465	1.11723	0.811646	0.27399	0.193672
4-91	1.62275	1.2283	1.69261	1.33676	1.62937	1.25818	0.288785	0.200027
4-96	0.735974	0.385808	0.741936	0.453576	0.784302	0.466105	0	0
5-103	0.735974	0.385808	0.741936	0.453576	0.784302	0.466105	0	0
5-11	1.37564	1.04073	1.57688	1.3179	1.46174	1.16711	0.347554	0.255237
5-13	0.735974	0.385808	0.741936	0.453576	0.784302	0.466105	0	0
5-130	1.03087	0.676112	0.956173	0.627927	1.0123	0.66931	0.16794	0.0960191
5-148	1.05521	0.680451	1.17051	0.848882	1.12217	0.776041	0.141426	0.0795273
5-182	0.735974	0.385808	0.741936	0.453576	0.784302	0.466105	0	0
5-77	1.0141	0.725092	1.11721	0.90743	1.07863	0.824092	0.130003	0.116621
6-3	1.70072	1.25319	1.74636	1.33248	1.69127	1.26744	0.252672	0.17264
6-75	0.909703	0.604872	0.979935	0.749264	0.968087	0.695124	0.114893	0.0942778
7-104	1.59924	1.14336	1.61791	1.21076	1.58282	1.15776	0.223653	0.129231
7-118	1.80516	1.29337	1.84861	1.38915	1.78887	1.3136	0.296332	0.177779
7-13	0.735974	0.385808	0.741936	0.453576	0.784302	0.466105	0	0
7-188	1.46587	1.2069	1.4967	1.24661	1.46332	1.20444	0.232651	0.180016
7-39	0.967976	0.582559	1.05693	0.719705	1.02978	0.671365	0.140004	0.0939781
8-1	1.45881	1.08114	1.51383	1.17303	1.4682	1.11102	0.250082	0.173218
8-120	1.03547	0.617586	1.06168	0.702151	1.06193	0.677245	0.124099	0.0746176
8-143	1.2506	0.7702	1.28258	0.849741	1.26297	0.81448	0.193672	0.0930611
8-156	1.1612	0.678519	1.19357	0.767362	1.18036	0.734735	0.145951	0.0809783
8-182	1.14193	0.63079	1.17602	0.709276	1.16338	0.686284	0.141426	0.0795273
8-40	1.03373	0.834164	1.0605	0.911378	1.0606	0.872605	0.120418	0.107705
8-52	1.5557	1.07051	1.5944	1.16813	1.55138	1.10382	0.260484	0.153955
8-78	0.735974	0.385808	0.741936	0.453576	0.784302	0.466105	0	0
8-91	0.735974	0.385808	0.741936	0.453576	0.784302	0.466105	0	0
97-2730	1.52215	0.907847	1.33761	0.786214	1.41789	0.849927	0.192376	0.121657
CP72-1210	0.832275	0.431972	0.809834	0.478296	0.856632	0.495462	0.110455	0.0699928
CP81-1254	1.35743	0.837292	1.41446	0.940307	1.37431	0.888112	0.242557	0.171477
CP85-1308	0.735974	0.385808	0.741936	0.453576	0.784302	0.466105	0	0
CP89-2143	1.26103	0.849554	1.13229	0.745285	1.19967	0.803552	0.223653	0.122477
CP94-1100	1.63765	1.52095	1.70067	1.62492	1.64013	1.53394	0.250082	0.187102
CP94-1340	0.735974	0.385808	0.741936	0.453576	0.784302	0.466105	0	0
CP96-1602	2.40106	2.11241	2.43961	2.14959	2.35236	2.06653	0.448729	0.346828
CT89-103	0.736906	0.38778	0.74326	0.456323	0.785287	0.468106	0.146975	0.140004
FN04-1027	0.971224	0.706421	0.911845	0.648578	0.964951	0.692587	0.192376	0.121657
FN07-2020	0.735974	0.385808	0.741936	0.453576	0.784302	0.466105	0	0
FN09-6201	1.12323	0.85995	1.02615	0.752637	1.08677	0.811826	0.204235	0.158122
FN10-0574	1.2612	0.890024	1.29427	0.977136	1.27333	0.929427	0.228306	0.158122
FN11-2907	0.914312	0.62211	0.869534	0.592891	0.920088	0.628933	0.121246	0.0968554
FN40	1.16608	0.743851	1.05897	0.672928	1.12167	0.720991	0.220043	0.126889
FN94-0744	1.00846	0.69368	0.939668	0.640242	0.994535	0.682937	0.160009	0.113139
FR99-49	1.38425	1.12037	1.46582	1.25822	1.41112	1.17075	0.193672	0.132291
GT02-1156	1.27301	0.879708	1.1417	0.766552	1.20962	0.827551	0.258359	0.163411
GT02-390	1.24956	0.72754	1.12345	0.662018	1.19023	0.708463	0.250082	0.122477
GT02-467	1.69721	1.34879	1.76337	1.51751	1.69779	1.40243	0.316492	0.200027
GT02-619	0.735974	0.385808	0.741936	0.453576	0.784302	0.466105	0	0
GT02-761	1.06632	0.702114	0.983388	0.64622	1.04096	0.689523	0.1825	0.115327
GT03-2309	1.21739	0.733576	1.09854	0.666092	1.16374	0.713111	0.277445	0.124099
GT04-1001	1.23293	0.945571	1.27718	1.03683	1.25235	0.983365	0.1825	0.141426
GT04-1007	1.28787	0.893609	1.24833	0.829615	1.26442	0.861993	0.15428	0.119585
GT04-1045	1.29204	0.968684	1.15647	0.829332	1.22535	0.898743	0.140004	0.099497
GT05-322	1.21682	0.707752	1.23746	0.790866	1.22633	0.758724	0.164327	0.0857236
GT05-375	1.48958	0.995098	1.55445	1.11019	1.50177	1.04153	0.258359	0.15265
GT07-713	1.36054	0.752791	1.21013	0.679244	1.28234	0.728016	0.354017	0.158122
GT08-278	1.03777	0.623159	0.961814	0.594693	1.01802	0.630205	0.20276	0.104882
GT08-297	1.35854	0.811119	1.20859	0.719105	1.28068	0.773467	0.37867	0.169127
GT09-03	1.10655	0.7379	1.01339	0.668845	1.07321	0.716372	0.181124	0.099497
GT11-1076	0.735974	0.385808	0.741936	0.453576	0.784302	0.466105	0	0
GT13-386	0.735974	0.385808	0.741936	0.453576	0.784302	0.466105	0	0
GT73-167	0.735974	0.385808	0.741936	0.453576	0.784302	0.466105	0	0
GT94-119	0.735974	0.385808	0.741936	0.453576	0.784302	0.466105	0	0
GUC41	0.736051	0.38597	0.742045	0.453802	0.784383	0.46627	0.196238	0.164022
GUC45	1.86593	1.10247	2.04243	1.12798	1.91114	1.09903	0.392954	0.175513
GUC46	0.908658	0.652091	0.86546	0.612388	0.915706	0.651314	0.197509	0.101981
HoCP91-555	1.26263	0.789959	1.30159	0.842923	1.27744	0.819959	0.192376	0.105358
HoCP95-988	0.99522	0.727434	0.929368	0.661827	0.983824	0.708329	0.223653	0.122477
HZ28	0.735974	0.385808	0.741936	0.453576	0.784302	0.466105	0	0
LC09-15	0.735974	0.385808	0.741936	0.453576	0.784302	0.466105	0	0
LC09-19	1.19569	0.846238	1.08173	0.74303	1.1459	0.800953	0.192376	0.121657
MT11-610	0.735974	0.385808	0.741936	0.453576	0.784302	0.466105	0	0
MT12-1404	0.735974	0.385808	0.741936	0.453576	0.784302	0.466105	0	0
Q202	1.03496	0.598518	1.06975	0.691486	1.06544	0.664071	0.107705	0.0692521
ROC1	1.27472	1.07146	1.14307	0.903355	1.21105	0.982175	0.277445	0.21498
ROC11	1.11725	0.682959	1.02156	0.632255	1.0819	0.674411	0.202018	0.110455
ROC22	1.32797	0.980465	1.33128	1.03046	1.3215	0.996047	0.250082	0.137117
ROC25	1.70755	1.16776	1.85833	1.19186	1.74871	1.15996	0.333661	0.210748
ROC26	0.735974	0.385808	0.741936	0.453576	0.784302	0.466105	0	0
YG16	1.23363	0.958518	1.22005	0.968597	1.22602	0.956512	0.194188	0.150339
YG24	1.33289	1.05045	1.29649	1.02512	1.30772	1.02617	0.198015	0.140004
YT89-240	0.920095	0.55428	0.993745	0.682121	0.979088	0.641354	0.187902	0.128455
YT91-976	0.735974	0.385808	0.741936	0.453576	0.784302	0.466105	0	0
YT94-128	0.996259	0.507754	1.04281	0.580849	1.03558	0.573579	0.119585	0.0733839
YT96-86	1.37798	0.676788	1.51446	0.800785	1.43191	0.75039	0.149003	0.0814451
YZ11-1074	1.14609	0.762708	1.18205	0.836621	1.16809	0.804841	0.196238	0.124099
YZ89-7	1.39333	0.796152	1.23583	0.708617	1.30969	0.761661	0.392954	0.175513
YZ99-596	0.735974	0.385808	0.741936	0.453576	0.784302	0.466105	0	0
ZT1202	0.735974	0.385808	0.741936	0.453576	0.784302	0.466105	0	0
ZZ1	0.735974	0.385808	0.741936	0.453576	0.784302	0.466105	0	0
Note：IC means disease incidence; DI means disease index; GH short for greenhouse experiment; the value of BLUP and genotype by year interaction were estimated with a linear mixed model, the value of greenhouse experiment were transformed using an inverse sine square root transformation.

## Sheet: Supplementary Table 4
Supplementary Table 4. List of SNP markers significantly associated with leaf scald disease.
Marker	Chromosome	Position (bp)	Environment-Trait	Model	P-value	Phenotype_Variance_Explained(%)
S6_60594020	6	60594020	2022DI	GLM	1.42827e-09	17.2046
S6_60594020	6	60594020	ZRDIBLUP	GLM	2.48414e-09	13.8883
S6_60594020	6	60594020	2021DI	GLM	7.31634e-09	10.2736
S6_60594020	6	60594020	2022IC	GLM	1.62991e-06	7.57507
S6_60594020	6	60594020	ZRICBLUP	GLM	1.70978e-06	5.58889
S6_60340985	6	60340985	ZRICBLUP	GLM	6.62351e-08	39.4674
S6_60340985	6	60340985	2022DI	GLM	2.56674e-10	26.245
S6_60340985	6	60340985	2022IC	GLM	1.27274e-07	22.0795
S6_60340985	6	60340985	2021DI	GLM	2.79125e-11	20.8188
S6_60340985	6	60340985	ZRDIBLUP	GLM	6.83479e-11	17.1469
S6_60340985	6	60340985	2021IC	GLM	4.497e-08	2.44367
S6_60340985	6	60340985	GHDI	GLM	1.17129e-08	0.518346
S6_50836650	6	50836650	2021IC	GLM	4.497e-08	25.8086
S6_50836650	6	50836650	2022IC	GLM	1.27274e-07	5.30954
S6_50836650	6	50836650	ZRICBLUP	GLM	6.62351e-08	5.27261
S6_50836650	6	50836650	2022DI	GLM	2.56674e-10	3.82346
S6_50836650	6	50836650	GHDI	GLM	1.17129e-08	3.23227
S6_50836650	6	50836650	ZRDIBLUP	GLM	6.83479e-11	1.26303
S6_50836650	6	50836650	2021DI	GLM	2.79125e-11	0.339993
S5_14567373	5	14567373	2022DI	GLM	1.32613e-06	4.40783
S5_14567373	5	14567373	ZRDIBLUP	GLM	7.2747e-07	4.31213
S5_14567373	5	14567373	2021DI	GLM	5.32597e-07	3.99746
S4_3084020	4	3084020	GHDI	GLM	2.88397e-07	15.5809
S2_72384593	2	72384593	2021IC	GLM	4.497e-08	34.8687
S2_72384593	2	72384593	2022IC	GLM	1.27274e-07	32.6688
S2_72384593	2	72384593	ZRDIBLUP	GLM	6.83479e-11	20.1712
S2_72384593	2	72384593	ZRICBLUP	GLM	6.62351e-08	17.6062
S2_72384593	2	72384593	2021DI	GLM	2.79125e-11	16.3336
S2_72384593	2	72384593	2022DI	GLM	2.56674e-10	10.3461
S2_72384593	2	72384593	GHDI	GLM	1.17129e-08	0.763383
S1_61002332	1	61002332	GHDI	GLM	9.18007e-08	23.5356
S1_61002332	1	61002332	2021DI	GLM	9.05366e-09	7.58397
S1_61002332	1	61002332	ZRDIBLUP	GLM	5.56167e-08	4.03483
S1_61002332	1	61002332	2022DI	GLM	3.95509e-07	1.08802
S1_25897077	1	25897077	2021IC	GLM	2.64304e-07	13.1628
S1_25897077	1	25897077	GHDI	GLM	4.67875e-07	13.0626
S1_25897077	1	25897077	ZRICBLUP	GLM	2.73755e-07	2.92361
S1_25897077	1	25897077	2022IC	GLM	3.72385e-07	1.86501
S1_25897077	1	25897077	2022DI	GLM	4.69163e-10	1.72835
S1_25897077	1	25897077	ZRDIBLUP	GLM	4.59087e-10	1.25862
S1_25897077	1	25897077	2021DI	GLM	7.5784e-10	0.729387
S6_60594020	6	60594020	2022DI	MLM	3.8128e-08	14.0979
S6_60594020	6	60594020	ZRDIBLUP	MLM	7.75795e-08	12.1346
S6_60594020	6	60594020	2021DI	MLM	2.3388e-07	11.2671
S6_60340985	6	60340985	2021DI	MLM	3.79817e-10	34.4116
S6_60340985	6	60340985	2022DI	MLM	2.52779e-09	30.0666
S6_60340985	6	60340985	ZRDIBLUP	MLM	8.24647e-10	14.8892
S6_60340985	6	60340985	2022IC	MLM	1.53644e-07	9.56637
S6_60340985	6	60340985	GHDI	MLM	6.00848e-08	6.70461
S6_60340985	6	60340985	2021IC	MLM	9.47621e-08	2.44367
S6_60340985	6	60340985	ZRICBLUP	MLM	1.05809e-07	2.31201
S6_50836650	6	50836650	2022IC	MLM	1.53644e-07	45.013
S6_50836650	6	50836650	ZRDIBLUP	MLM	8.24647e-10	42.3027
S6_50836650	6	50836650	ZRICBLUP	MLM	1.05809e-07	37.7736
S6_50836650	6	50836650	GHDI	MLM	6.00848e-08	26.9785
S6_50836650	6	50836650	2022DI	MLM	2.52779e-09	26.7434
S6_50836650	6	50836650	2021IC	MLM	9.47621e-08	25.8086
S6_50836650	6	50836650	2021DI	MLM	3.79817e-10	0.732212
S5_14567373	5	14567373	2021DI	MLM	1.36999e-06	4.3857
S4_3084020	4	3084020	GHDI	MLM	5.78844e-07	13.1407
S2_72384593	2	72384593	2021IC	MLM	9.47621e-08	34.8687
S2_72384593	2	72384593	ZRICBLUP	MLM	1.05809e-07	20.2488
S2_72384593	2	72384593	2022DI	MLM	2.52779e-09	7.09238
S2_72384593	2	72384593	2021DI	MLM	3.79817e-10	6.00377
S2_72384593	2	72384593	2022IC	MLM	1.53644e-07	2.62423
S2_72384593	2	72384593	ZRDIBLUP	MLM	8.24647e-10	1.70638
S2_72384593	2	72384593	GHDI	MLM	6.00848e-08	0.0200731
S1_61002332	1	61002332	GHDI	MLM	6.32789e-07	18.8432
S1_61002332	1	61002332	2021DI	MLM	4.10364e-07	8.32596
S1_61002332	1	61002332	ZRDIBLUP	MLM	1.75284e-06	3.11849
S1_25897077	1	25897077	2022IC	MLM	4.96076e-07	16.5388
S1_25897077	1	25897077	ZRICBLUP	MLM	5.64097e-07	14.9093
S1_25897077	1	25897077	2021IC	MLM	8.47955e-07	13.1628
S1_25897077	1	25897077	2022DI	MLM	1.34967e-08	1.05349
S1_25897077	1	25897077	2021DI	MLM	2.91632e-08	0.80102
S1_25897077	1	25897077	ZRDIBLUP	MLM	1.62961e-08	0.748493
S1_25897077	1	25897077	ZRICBLUP	SUPER	2.54679e-07	19.6262
S1_25897077	1	25897077	2022IC	SUPER	3.9799e-07	19.3375
S7_65315409	7	65315409	GHIC	SUPER	1.5501e-06	17.5176
S1_25897077	1	25897077	2021IC	SUPER	2.88681e-07	15.8549
S4_61259456	4	61259456	GHIC	SUPER	1.00728e-06	11.056
S2_71293304	2	71293304	GHIC	SUPER	8.16431e-08	10.2995
S6_60594020	6	60594020	2021IC	SUPER	1.84912e-06	2.84347
S2_17206572	2	17206572	GHIC	MLMM	2.24e-07	17.9775
S2_72384593	2	72384593	2021DI	MLMM	1.85e-14	17.3698
S2_72384593	2	72384593	ZRDIBLUP	MLMM	7.59e-14	17.1926
S2_72384593	2	72384593	2022DI	MLMM	8.58e-15	16.903
S2_72384593	2	72384593	GHDI	MLMM	2.03e-10	15.8187
S2_72384593	2	72384593	2021IC	MLMM	2.69e-11	15.314
S4_61259456	4	61259456	GHIC	MLMM	9.31e-07	14.3772
S2_72384593	2	72384593	ZRICBLUP	MLMM	3.94e-11	13.719
S2_71293304	2	71293304	GHIC	MLMM	8.3e-08	13.2793
S2_72384593	2	72384593	2022IC	MLMM	1.02e-10	12.6746
S7_65315409	7	65315409	2022IC	MLMM	6.18e-07	10.3898
S7_65315409	7	65315409	ZRICBLUP	MLMM	9.79e-07	9.60408
S6_60594020	6	60594020	2022DI	BLINK	4.82072e-07	15.4874
S2_72384593	2	72384593	2021IC	BLINK	1.11448e-13	15.314
S2_72384593	2	72384593	2022DI	BLINK	9.92286e-09	15.1398
S2_72384593	2	72384593	ZRICBLUP	BLINK	2.45316e-13	13.719
S2_72384593	2	72384593	2022IC	BLINK	7.36177e-13	12.6746
S2_72384593	2	72384593	2021DI	BLINK	5.03804e-10	11.1475
S7_65315409	7	65315409	2022IC	BLINK	1.65376e-07	10.3898
S2_72384593	2	72384593	ZRDIBLUP	BLINK	1.90889e-09	10.3827
S7_65315409	7	65315409	ZRICBLUP	BLINK	6.34626e-07	9.60408
S10_8458899	10	8458899	2022DI	BLINK	1.1303e-06	8.81246
S10_8458899	10	8458899	ZRDIBLUP	BLINK	1.47856e-06	5.04442
S10_8458899	10	8458899	2021DI	BLINK	6.96936e-07	4.5069

## Sheet: Supplementary Table 5
Supplementary Table 5. Candidate genes homologous to S. officinarum and S. spontaneum gene.
Sorghum gene ID	S. officinarum/S. spontaneum gene ID	Note
Sobic.001G246600	Soffic.01G0019130-3F	S. officinarum
Sobic.001G246600	Soffic.01G0025140-1C	S. officinarum
Sobic.001G246600	Sspon.01G0018120-1A	S. spontaneum
Sobic.001G322700	Soffic.04G0032680-2P	S. officinarum
Sobic.001G322700	LAp.01D0001490	S. officinarum
Sobic.001G322700	Soffic.01G0001990-4P	S. officinarum
Sobic.001G322700	Soffic.01G0001380-1A	S. officinarum
Sobic.001G322700	Soffic.01G0001390-10P	S. officinarum
Sobic.001G322700	Soffic.01G0001230-7P	S. officinarum
Sobic.001G322700	Soffic.04G0032690-3P	S. officinarum
Sobic.001G322700	LAp.01G0001360	S. officinarum
Sobic.001G322700	Soffic.01G0001370-7G	S. officinarum
Sobic.001G322700	Soffic.01G0001380-9P	S. officinarum
Sobic.001G322700	Soffic.01G0001480-4D	S. officinarum
Sobic.001G322700	Soffic.01G0035680-5E	S. officinarum
Sobic.001G322700	Soffic.01G0023700-11P	S. officinarum
Sobic.001G322700	Soffic.01G0027280-8P	S. officinarum
Sobic.001G322700	Soffic.01G0032960-5P	S. officinarum
Sobic.001G322700	Soffic.01G0030280-8H	S. officinarum
Sobic.001G322700	Soffic.01G0030780-2B	S. officinarum
Sobic.001G322700	Soffic.01G0001980-3C	S. officinarum
Sobic.001G322700	Soffic.01G0031950-6P	S. officinarum
Sobic.001G322700	Soffic.01G0001220-6F	S. officinarum
Sobic.001G322700	LAp.01G0001350	S. officinarum
Sobic.001G322700	Soffic.04G0032670-1P	S. officinarum
Sobic.001G322700	LAp.01D0001470	S. officinarum
Sobic.001G322700	Sspon.01G0033120-1A	S. spontaneum
Sobic.001G322700	Sspon.01G0033130-1A	S. spontaneum
Sobic.001G322700	Sspon.01G0013070-1A	S. spontaneum
Sobic.001G322700	Sspon.01G0033120-2D	S. spontaneum
Sobic.001G322700	Sspon.01G0013070-2B	S. spontaneum
Sobic.002G126300	Sspon.02G0019310-1A	S. spontaneum
Sobic.002G126300	Sspon.02G0019310-2B	S. spontaneum
Sobic.002G347600	Soffic.02G0031830-1B	S. officinarum
Sobic.002G347600	Soffic.02G0031120-3D	S. officinarum
Sobic.002G347600	Soffic.02G0031510-1P	S. officinarum
Sobic.002G347600	Soffic.02G0031500-2C	S. officinarum
Sobic.002G347600	LAp.00001950	S. officinarum
Sobic.002G347600	Soffic.02G0030340-6G	S. officinarum
Sobic.002G347600	LAp.02H0030210	S. officinarum
Sobic.002G347600	Soffic.02G0030750-5F	S. officinarum
Sobic.002G347600	Soffic.02G0030420-4E	S. officinarum
Sobic.002G347600	Sspon.02G0004680-2B	S. spontaneum
Sobic.002G347600	Sspon.02G0004680-4D	S. spontaneum
Sobic.002G347600	Sspon.02G0004680-1A	S. spontaneum
Sobic.002G347600	Sspon.02G0004680-3C	S. spontaneum
Sobic.002G362800	Soffic.02G0031860-1P	S. officinarum
Sobic.002G362800	LAp.02F0032380	S. officinarum
Sobic.002G362800	LAp.02E0031870	S. officinarum
Sobic.002G362800	LAp.02F0032390	S. officinarum
Sobic.002G362800	Soffic.02G0032630-4D	S. officinarum
Sobic.002G362800	Soffic.02G0031850-5E	S. officinarum
Sobic.002G362800	Soffic.02G0033340-3C	S. officinarum
Sobic.002G362800	Soffic.02G0032850-2B	S. officinarum
Sobic.002G362800	Soffic.02G0032680-1A	S. officinarum
Sobic.002G362800	Soffic.02G0031810-6G	S. officinarum
Sobic.002G362800	LAp.02H0031700	S. officinarum
Sobic.002G362800	Soffic.02G0031710-7H	S. officinarum
Sobic.002G362800	Sspon.02G0004170-2C	S. spontaneum
Sobic.002G362800	Sspon.06G0028960-1C	S. spontaneum
Sobic.002G362800	Sspon.02G0004170-1A	S. spontaneum
Sobic.004G037900	LAp.04F0002480	S. officinarum
Sobic.004G037900	Soffic.04G0003380-4E	S. officinarum
Sobic.004G037900	Soffic.04G0003150-1A	S. officinarum
Sobic.004G037900	Soffic.04G0003350-4E	S. officinarum
Sobic.004G037900	Soffic.04G0002920-7H	S. officinarum
Sobic.004G037900	Soffic.04G0003270-6G	S. officinarum
Sobic.004G037900	Soffic.04G0002800-2B	S. officinarum
Sobic.004G037900	Soffic.04G0002950-3C	S. officinarum
Sobic.004G037900	Sspon.04G0018500-1A	S. spontaneum
Sobic.004G037900	Sspon.04G0018500-3C	S. spontaneum
Sobic.004G037900	Sspon.04G0018500-4D	S. spontaneum
Sobic.004G268400	Soffic.04G0025200-2P	S. officinarum
Sobic.004G268400	Soffic.04G0023680-1A	S. officinarum
Sobic.004G268400	Soffic.04G0025240-2C	S. officinarum
Sobic.004G268400	Soffic.04G0024420-7H	S. officinarum
Sobic.004G268400	Soffic.01G0052370-1P	S. officinarum
Sobic.004G268400	Soffic.04G0023290-4E	S. officinarum
Sobic.004G268400	Soffic.04G0023420-5F	S. officinarum
Sobic.004G268400	Soffic.04G0025800-6G	S. officinarum
Sobic.004G268400	Soffic.04G0025190-3D	S. officinarum
Sobic.004G268400	Sspon.04G0005390-2B	S. spontaneum
Sobic.004G268400	Sspon.04G0005390-1A	S. spontaneum
Sobic.004G268400	Sspon.04G0005390-3D	S. spontaneum
Sobic.005G094001	Soffic.05G0009240-6P	S. officinarum
Sobic.005G094001	Soffic.05G0007240-2P	S. officinarum
Sobic.005G094001	Soffic.05G0009070-5F	S. officinarum
Sobic.005G094001	LAp.05G0008850	S. officinarum
Sobic.005G094001	Soffic.05G0007950-4P	S. officinarum
Sobic.005G094001	Soffic.05G0009200-2B	S. officinarum
Sobic.005G094001	Soffic.05G0007260-3P	S. officinarum
Sobic.005G094001	Soffic.05G0007200-3D	S. officinarum
Sobic.005G094001	Soffic.05G0007940-4E	S. officinarum
Sobic.005G094001	Soffic.05G0008850-1A	S. officinarum
Sobic.005G094001	Soffic.05G0008820-1A	S. officinarum
Sobic.005G094001	Soffic.05G0008860-6G	S. officinarum
Sobic.005G094001	Soffic.05G0007210-1P	S. officinarum
Sobic.005G094001	Soffic.05G0009080-5P	S. officinarum
Sobic.005G094001	Soffic.05G0008860-1A	S. officinarum
Sobic.006G146700	Soffic.06G0013960-5E	S. officinarum
Sobic.006G146700	Soffic.06G0013910-1A	S. officinarum
Sobic.006G146700	Soffic.06G0013570-6F	S. officinarum
Sobic.006G146700	Soffic.06G0013900-7G	S. officinarum
Sobic.006G146700	Soffic.06G0011990-4D	S. officinarum
Sobic.006G146700	Soffic.06G0013500-2B	S. officinarum
Sobic.006G146700	Soffic.06G0012440-6H	S. officinarum
Sobic.006G146700	Sspon.05G0007090-1P	S. spontaneum
Sobic.006G146700	Sspon.05G0007090-2B	S. spontaneum
Sobic.006G146700	Sspon.05G0007090-1T	S. spontaneum
Sobic.006G146700	Sspon.05G0007090-3D	S. spontaneum
Sobic.006G146700	Sspon.05G0007090-1A	S. spontaneum
Sobic.006G271600	Soffic.06G0025100-1A	S. officinarum
Sobic.006G271600	Soffic.06G0026270-2B	S. officinarum
Sobic.006G271600	Soffic.06G0023040-6F	S. officinarum
Sobic.006G271600	Soffic.06G0024570-5E	S. officinarum
Sobic.006G271600	Soffic.06G0025110-1A	S. officinarum
Sobic.006G271600	Soffic.06G0023600-4D	S. officinarum
Sobic.006G271600	Soffic.06G0024440-1P	S. officinarum
Sobic.006G271600	Soffic.06G0024430-3C	S. officinarum
Sobic.006G271600	Sspon.05G0000480-1A	S. spontaneum
Sobic.006G274800	Soffic.06G0026580-2B	S. officinarum
Sobic.006G274800	Soffic.06G0023480-4F	S. officinarum
Sobic.006G274800	LAp.06D0023870	S. officinarum
Sobic.006G274800	LAp.06G0026520	S. officinarum
Sobic.006G274800	Soffic.02G0033760-1P	S. officinarum
Sobic.006G274800	Soffic.06G0024840-3C	S. officinarum
Sobic.006G274800	Soffic.06G0025430-1A	S. officinarum
Sobic.006G274800	Sspon.05G0000210-1A	S. spontaneum
Sobic.006G274800	Sspon.05G0000210-2C	S. spontaneum
Sobic.007G225800	Soffic.07G0022430-1D	S. officinarum
Sobic.007G225800	Soffic.07G0008890-2E	S. officinarum
Sobic.007G225800	Sspon.06G0000390-1A	S. spontaneum

## Sheet: Supplementary Table 6
Supplementary Table 6. Differential expression of putative candidate genes.
Candidate gene symbol	Log2(fc) R24-0	P-Value(R24)	Log2(fc) R48-0	P-Value(R48)	Log2(fc) R72-0	P-Value(R72)	Log2(fc) S24-0	P-Value(S24)	Log2(fc) S48-0	P-Value(S48)	Log2(fc) S72-0	P-Value(S72)
BTB-POZ	2.18939	0.0351944	1.61032	0.128945	1.85001	0.0707717	-1.13624	0.64583	2.066	0.19093	1.60265	0.262439
OXO	0.95088	2.33263e-05	0.908926	4.39588e-05	0.825333	0.000381546	1.35484	0.000574285	1.3524	0.000372547	1.02785	0.000184941
UK1	1.438	3.49978e-05	0.717087	0.010752	0.204358	0.0947442	1.16981	8.71049e-05	0.726171	0.00605129	0.121811	0.401378
TPR	-0.316073	0.0109476	-0.667511	7.07724e-05	-0.760484	0.000175407	-0.59568	0.00198753	-0.494739	0.00455056	-0.700344	0.00126951
AB1	0.333712	0.00211062	0.246672	0.0215161	0.193516	0.0581285	0.0569258	0.554558	-0.190614	0.155669	0.0819188	0.430885
ARK	2.92194	1.23861e-06	4.23005	1.60849e-07	4.08808	2.13594e-06	3.83456	9.29686e-08	4.36622	5.03242e-06	4.71086	1.24213e-07
PCN	-4.74864	7.99699e-09	-5.10709	7.81772e-09	-4.49174	7.69899e-09	-5.17215	4.64735e-07	-6.15863	4.17943e-07	-6.47103	4.13394e-07
LRR	0.599329	0.000826705	0.711584	0.000256472	1.37813	1.31476e-05	0.94064	0.000198319	1.30653	0.000161781	1.51777	3.57048e-05
NB-ARC	3.58404	5.2199e-06	4.97062	1.56439e-05	4.83633	5.7873e-07	1.71971	1.06261e-05	1.99974	0.000559708	4.75423	3.73074e-06
PBP	0	NA	0	NA	0	NA	0	NA	0	NA	0	NA
NHH	-0.403109	0.00618844	-0.606201	0.000332457	-0.401175	0.00329949	0.0249328	0.655054	-0.12978	0.0622713	-0.154747	0.066687
SLDMS	1.20993	0.0283554	1.48194	0.00211678	0.843721	0.0132961	-0.765456	0.241058	0.432132	0.17045	0.292433	0.668342
Note: S-susceptible cultivar (ROC20) ; R-resistant cultivar (LCP 85-384); For each cultivar,the logFC value were conducted between different time points ( 24, 48, and 72 hours) after inoculation and 0 hours.

## Sheet: Supplementary Table 7
Supplementary Table 7. Primers used for the quantitative reverse transcription-PCR (qRT-PCR) assay.
Primer name	Forward primer (5'-3')	Reverse primer (5'-3')	Gene symbol	Primer efficiencies	Melting temperatures	Standard deviation	Reaction efficiencies	Coefficient of determination
6600	TTCTTGAGCACCCCATCGAC	GACGGGCAGCTTCTAGTCAG	BTB-POZ	1.96	82	0.95	0.958867	0.94
6300	TTAGACCACGATGACCGCAG	GCGGTGTTGTGCAAGCTATT	UK1	1.96	82	0.95	0.958867	0.94
8400	CGGTCGAATCCACTAGGAGC	ATATGGCGAAGGTGCCTAGC	PCN	2.14	85	0.14	1.13524	1
7900	ACTTTCAGCCCTTGGAGAGC	TCTTCCTGTGCCGCATTTCT	ARK	2.12	83	0.22	1.11965	1
94001	CAAGGCTGCTCTGCCTATGT	TCCCTCAGTCGTGTGAAACC	LRR	2.08	83	0.27	1.0788	0.99
9010	GGGTGCTAAACCTCTTCCGA	ACGCTGTGTTGACTTGGCTA	NB-ARC	2.46	82	0.6	1.45868	0.95
GAPDH	CACGGCCACTGGAAGCA	TCCTCAGGGTTCCTGATGCC	Glyceraldehyde 3-phoshate dehydrogenase	2.06	85	0.09	1.06331	1

## Sheet: Supplementary Table 8
Supplementary Table 8. The Ct value of candidate genes using qRT-PCR
Primer name	GADPH		6600		6300		8400		7900		94001		9010
	Ct values	standard errors	Ct values	standard errors	Ct values	standard errors	Ct values	standard errors	Ct values	standard errors	Ct values	standard errors	Ct values	standard errors
ZZ1-CK	18.6133	0.090185	28.93	0.219317	24.2467	0.061101	21.72	0.147309	25.1967	0.150111	23.95	0.30315	28.4933	0.100664
ZZ1-I	17.7233	0.158219	26.62	0.132288	22.34	0.05	22.2367	0.132035	24.4533	0.0503322	23.17	0.130767	26.9433	0.198578
46-CK	18.73	0.087178	28.7967	0.211266	23.3567	0.460036	21.73	0.138924	24.8667	0.236925	23.7033	0.130512	26.6133	0.233524
46-I	18.5633	0.110151	27.7433	0.109697	22.6667	0.0351188	22.62	0.0818535	23.6067	0.145717	23.62	0.113578	25.7967	0.0585947
